# Supplementary material for: Adipose tissue is a source of regenerative cells that augment the repair of skeletal muscle after injury
Source: Nat Commun. 2023 Jan 5;14:80. doi: 10.1038/s41467-022-35524-7 (PMC9816314; doi:10.1038/s41467-022-35524-7)
Supplement: Supplementary file 3 — Supplementary Data 1 [file 41467_2022_35524_MOESM3_ESM.xlsx]

## Sheet: Panther_nat_com
Supplementary data 1
GO_biological_process	Total_genes	Gene_number	Fold_enrichment	FDR	P_value
stem cell fate commitment (GO:0048865)	8	3	43.42	8.54E-03	9.70E-05
regulation of cell-cell adhesion mediated by integrin (GO:0033632)	12	3	28.94	1.87E-02	2.61E-04
embryonic skeletal joint morphogenesis (GO:0060272)	13	3	26.72	2.19E-02	3.19E-04
middle ear morphogenesis (GO:0042474)	26	6	26.72	7.72E-05	2.74E-07
negative regulation of macrophage cytokine production (GO:0010936)	14	3	24.81	2.53E-02	3.85E-04
mesenchymal cell proliferation (GO:0010463)	33	7	24.56	1.71E-05	4.44E-08
positive regulation of interleukin-13 production (GO:0032736)	15	3	23.15	2.77E-02	4.59E-04
response to UV-A (GO:0070141)	15	3	23.15	2.76E-02	4.59E-04
superoxide anion generation (GO:0042554)	20	4	23.15	5.30E-03	4.84E-05
embryonic skeletal joint development (GO:0072498)	16	3	21.71	3.10E-02	5.41E-04
progesterone metabolic process (GO:0042448)	16	3	21.71	3.09E-02	5.41E-04
T-helper 1 type immune response (GO:0042088)	23	4	20.13	7.40E-03	7.84E-05
embryonic forelimb morphogenesis (GO:0035115)	36	6	19.30	3.03E-04	1.48E-06
regulation of myoblast fusion (GO:1901739)	25	4	18.52	8.92E-03	1.05E-04
positive regulation of myoblast fusion (GO:1901741)	19	3	18.28	4.29E-02	8.44E-04
regulation of interleukin-13 production (GO:0032656)	20	3	17.37	4.75E-02	9.65E-04
pericardium development (GO:0060039)	28	4	16.54	1.22E-02	1.55E-04
embryonic hindlimb morphogenesis (GO:0035116)	35	5	16.54	3.01E-03	2.25E-05
macrophage cytokine production (GO:0010934)	36	5	16.08	3.24E-03	2.55E-05
chondrocyte development (GO:0002063)	30	4	15.44	1.49E-02	1.98E-04
forelimb morphogenesis (GO:0035136)	46	6	15.10	9.16E-04	5.35E-06
myeloid leukocyte cytokine production (GO:0061082)	42	5	13.78	5.33E-03	5.01E-05
regulation of superoxide metabolic process (GO:0090322)	34	4	13.62	2.11E-02	3.06E-04
regulation of syncytium formation by plasma membrane fusion (GO:0060142)	35	4	13.23	2.28E-02	3.39E-04
cardiac atrium morphogenesis (GO:0003209)	35	4	13.23	2.27E-02	3.39E-04
negative regulation of cytokine production involved in immune response (GO:0002719)	35	4	13.23	2.26E-02	3.39E-04
regulation of macrophage cytokine production (GO:0010935)	44	5	13.16	6.12E-03	6.14E-05
hindlimb morphogenesis (GO:0035137)	45	5	12.86	6.51E-03	6.77E-05
endocardial cushion morphogenesis (GO:0003203)	36	4	12.86	2.47E-02	3.74E-04
response to interferon-beta (GO:0035456)	64	7	12.66	4.87E-04	2.53E-06
superoxide metabolic process (GO:0006801)	37	4	12.52	2.64E-02	4.12E-04
cellular response to interferon-beta (GO:0035458)	56	6	12.40	2.16E-03	1.50E-05
endocardial cushion development (GO:0003197)	49	5	11.81	8.52E-03	9.83E-05
positive regulation of vascular associated smooth muscle cell proliferation (GO:1904707)	40	4	11.58	3.11E-02	5.41E-04
branching involved in blood vessel morphogenesis (GO:0001569)	41	4	11.29	3.29E-02	5.90E-04
cardiac atrium development (GO:0003230)	41	4	11.29	3.27E-02	5.90E-04
semaphorin-plexin signaling pathway (GO:0071526)	42	4	11.03	3.49E-02	6.42E-04
cytokine production involved in immune response (GO:0002367)	64	6	10.85	3.68E-03	3.03E-05
regulation of morphogenesis of a branching structure (GO:0060688)	66	6	10.52	4.19E-03	3.56E-05
positive regulation of bone mineralization (GO:0030501)	46	4	10.07	4.43E-02	8.82E-04
chemokine-mediated signaling pathway (GO:0070098)	58	5	9.98	1.53E-02	2.05E-04
embryonic limb morphogenesis (GO:0030326)	143	12	9.72	4.55E-06	9.80E-09
embryonic appendage morphogenesis (GO:0035113)	143	12	9.72	4.42E-06	9.80E-09
negative regulation of chemotaxis (GO:0050922)	60	5	9.65	1.74E-02	2.38E-04
negative regulation of production of molecular mediator of immune response (GO:0002701)	48	4	9.65	4.98E-02	1.02E-03
regulation of morphogenesis of an epithelium (GO:1905330)	73	6	9.52	6.05E-03	6.03E-05
positive regulation of epithelial cell differentiation (GO:0030858)	62	5	9.34	1.93E-02	2.74E-04
killing of cells of another organism (GO:0031640)	80	6	8.68	8.50E-03	9.71E-05
embryonic skeletal system morphogenesis (GO:0048704)	107	8	8.66	1.12E-03	6.76E-06
cellular response to chemokine (GO:1990869)	68	5	8.51	2.66E-02	4.10E-04
response to chemokine (GO:1990868)	68	5	8.51	2.65E-02	4.10E-04
granulocyte chemotaxis (GO:0071621)	84	6	8.27	1.02E-02	1.25E-04
positive regulation of cold-induced thermogenesis (GO:0120162)	98	7	8.27	4.02E-03	3.39E-05
stem cell proliferation (GO:0072089)	99	7	8.19	4.21E-03	3.61E-05
positive regulation of mononuclear cell migration (GO:0071677)	71	5	8.15	2.90E-02	4.93E-04
embryonic digit morphogenesis (GO:0042733)	71	5	8.15	2.89E-02	4.93E-04
limb morphogenesis (GO:0035108)	172	12	8.08	2.43E-05	6.64E-08
appendage morphogenesis (GO:0035107)	172	12	8.08	2.38E-05	6.64E-08
regulation of bone mineralization (GO:0030500)	88	6	7.89	1.24E-02	1.59E-04
regulation of cold-induced thermogenesis (GO:0120161)	147	10	7.88	2.34E-04	1.05E-06
epithelial to mesenchymal transition (GO:0001837)	74	5	7.82	3.30E-02	5.90E-04
chondrocyte differentiation (GO:0002062)	90	6	7.72	1.38E-02	1.78E-04
neutrophil chemotaxis (GO:0030593)	76	5	7.62	3.56E-02	6.61E-04
bone morphogenesis (GO:0060349)	107	7	7.57	5.85E-03	5.75E-05
positive regulation of osteoblast differentiation (GO:0045669)	77	5	7.52	3.72E-02	6.99E-04
limb development (GO:0060173)	201	13	7.49	1.74E-05	4.30E-08
appendage development (GO:0048736)	201	13	7.49	1.70E-05	4.30E-08
regulation of cytokine production involved in immune response (GO:0002718)	124	8	7.47	2.55E-03	1.86E-05
positive regulation of reactive oxygen species metabolic process (GO:2000379)	78	5	7.42	3.86E-02	7.39E-04
positive regulation of response to wounding (GO:1903036)	79	5	7.33	4.05E-02	7.80E-04
regulation of leukocyte chemotaxis (GO:0002688)	127	8	7.29	2.95E-03	2.19E-05
regulation of animal organ morphogenesis (GO:2000027)	128	8	7.24	3.01E-03	2.31E-05
embryonic skeletal system development (GO:0048706)	145	9	7.19	1.22E-03	7.46E-06
positive regulation of leukocyte chemotaxis (GO:0002690)	100	6	6.95	2.11E-02	3.06E-04
positive regulation of protein kinase B signaling (GO:0051897)	117	7	6.93	8.52E-03	9.79E-05
granulocyte migration (GO:0097530)	104	6	6.68	2.47E-02	3.73E-04
negative regulation of immune effector process (GO:0002698)	139	8	6.66	4.61E-03	4.03E-05
osteoblast differentiation (GO:0001649)	107	6	6.49	2.68E-02	4.31E-04
positive regulation of interleukin-6 production (GO:0032755)	107	6	6.49	2.67E-02	4.31E-04
regulation of biomineral tissue development (GO:0070167)	107	6	6.49	2.65E-02	4.31E-04
skeletal system morphogenesis (GO:0048705)	252	14	6.43	2.59E-05	7.73E-08
cartilage development (GO:0051216)	181	10	6.40	1.03E-03	6.14E-06
regulation of biomineralization (GO:0110149)	109	6	6.37	2.83E-02	4.73E-04
positive regulation of smooth muscle cell proliferation (GO:0048661)	109	6	6.37	2.82E-02	4.73E-04
regulation of osteoblast differentiation (GO:0045667)	146	8	6.34	5.78E-03	5.61E-05
regulation of chemokine production (GO:0032642)	110	6	6.31	2.89E-02	4.96E-04
cardiocyte differentiation (GO:0035051)	134	7	6.05	1.62E-02	2.18E-04
cell fate commitment (GO:0045165)	269	14	6.03	4.93E-05	1.66E-07
mesenchymal cell differentiation (GO:0048762)	173	9	6.02	3.55E-03	2.84E-05
regulation of cytokine-mediated signaling pathway (GO:0001959)	137	7	5.92	1.81E-02	2.48E-04
regulation of MAP kinase activity (GO:0043405)	196	10	5.91	1.79E-03	1.19E-05
cytokine production (GO:0001816)	197	10	5.88	1.85E-03	1.24E-05
myelination (GO:0042552)	119	6	5.84	3.85E-02	7.36E-04
regulation of reactive oxygen species metabolic process (GO:2000377)	161	8	5.75	9.07E-03	1.08E-04
ear morphogenesis (GO:0042471)	142	7	5.71	2.12E-02	3.05E-04
ensheathment of neurons (GO:0007272)	122	6	5.69	4.28E-02	8.33E-04
axon ensheathment (GO:0008366)	122	6	5.69	4.26E-02	8.33E-04
positive regulation of T cell differentiation (GO:0045582)	123	6	5.65	4.37E-02	8.67E-04
cell killing (GO:0001906)	144	7	5.63	2.25E-02	3.30E-04
cardiac chamber morphogenesis (GO:0003206)	144	7	5.63	2.24E-02	3.30E-04
negative regulation of developmental growth (GO:0048640)	124	6	5.60	4.52E-02	9.03E-04
regulation of interleukin-6 production (GO:0032675)	166	8	5.58	1.07E-02	1.32E-04
regulation of epithelial cell differentiation (GO:0030856)	166	8	5.58	1.06E-02	1.32E-04
positive regulation of cell junction assembly (GO:1901890)	125	6	5.56	4.69E-02	9.40E-04
branching morphogenesis of an epithelial tube (GO:0048754)	167	8	5.55	1.10E-02	1.37E-04
regulation of response to cytokine stimulus (GO:0060759)	147	7	5.51	2.48E-02	3.72E-04
regulation of chemotaxis (GO:0050920)	232	11	5.49	1.34E-03	8.43E-06
regulation of fat cell differentiation (GO:0045598)	148	7	5.48	2.53E-02	3.87E-04
defense response to virus (GO:0051607)	234	11	5.44	1.44E-03	9.11E-06
bone development (GO:0060348)	235	11	5.42	1.48E-03	9.47E-06
defense response to symbiont (GO:0140546)	235	11	5.42	1.46E-03	9.47E-06
mesenchyme development (GO:0060485)	236	11	5.40	1.51E-03	9.84E-06
regulation of protein kinase B signaling (GO:0051896)	173	8	5.35	1.34E-02	1.73E-04
positive regulation of chemotaxis (GO:0050921)	152	7	5.33	2.74E-02	4.51E-04
morphogenesis of a branching epithelium (GO:0061138)	200	9	5.21	7.70E-03	8.30E-05
heart morphogenesis (GO:0003007)	268	12	5.18	9.67E-04	5.70E-06
regulation of production of molecular mediator of immune response (GO:0002700)	202	9	5.16	8.09E-03	8.93E-05
ear development (GO:0043583)	249	11	5.11	2.22E-03	1.59E-05
positive regulation of protein-containing complex assembly (GO:0031334)	204	9	5.11	8.49E-03	9.59E-05
skeletal system development (GO:0001501)	522	23	5.10	3.46E-07	3.30E-10
regulation of smooth muscle cell proliferation (GO:0048660)	183	8	5.06	1.81E-02	2.49E-04
striated muscle cell differentiation (GO:0051146)	230	10	5.03	4.90E-03	4.42E-05
positive regulation of leukocyte migration (GO:0002687)	161	7	5.03	3.43E-02	6.27E-04
morphogenesis of a branching structure (GO:0001763)	211	9	4.94	1.01E-02	1.23E-04
connective tissue development (GO:0061448)	238	10	4.86	5.88E-03	5.82E-05
sensory organ morphogenesis (GO:0090596)	310	13	4.86	7.94E-04	4.58E-06
axon guidance (GO:0007411)	242	10	4.78	6.43E-03	6.65E-05
cell-cell signaling by wnt (GO:0198738)	267	11	4.77	3.63E-03	2.95E-05
Wnt signaling pathway (GO:0016055)	267	11	4.77	3.60E-03	2.95E-05
neuron projection guidance (GO:0097485)	243	10	4.76	6.56E-03	6.87E-05
positive regulation of DNA-binding transcription factor activity (GO:0051091)	271	11	4.70	4.01E-03	3.36E-05
response to virus (GO:0009615)	296	12	4.69	2.15E-03	1.49E-05
response to hypoxia (GO:0001666)	199	8	4.65	2.67E-02	4.27E-04
stem cell differentiation (GO:0048863)	199	8	4.65	2.66E-02	4.27E-04
positive regulation of cell motility (GO:2000147)	605	24	4.59	8.73E-07	9.97E-10
embryonic organ morphogenesis (GO:0048562)	328	13	4.59	1.32E-03	8.22E-06
positive regulation of protein serine/threonine kinase activity (GO:0071902)	203	8	4.56	2.86E-02	4.85E-04
positive regulation of epithelial cell proliferation (GO:0050679)	231	9	4.51	1.73E-02	2.35E-04
response to decreased oxygen levels (GO:0036293)	206	8	4.50	3.09E-02	5.33E-04
negative regulation of growth (GO:0045926)	258	10	4.49	9.27E-03	1.11E-04
positive regulation of locomotion (GO:0040017)	622	24	4.47	1.27E-06	1.69E-09
regulation of leukocyte migration (GO:0002685)	235	9	4.43	1.89E-02	2.66E-04
positive regulation of cell migration (GO:0030335)	578	22	4.41	4.71E-06	1.08E-08
cell chemotaxis (GO:0060326)	211	8	4.39	3.40E-02	6.20E-04
cytokine-mediated signaling pathway (GO:0019221)	317	12	4.38	3.53E-03	2.85E-05
regulation of immune effector process (GO:0002697)	455	17	4.33	1.64E-04	7.07E-07
regulation of angiogenesis (GO:0045765)	301	11	4.23	7.68E-03	8.34E-05
muscle cell differentiation (GO:0042692)	302	11	4.22	7.81E-03	8.58E-05
regulation of vasculature development (GO:1901342)	305	11	4.18	8.31E-03	9.33E-05
chemotaxis (GO:0006935)	506	18	4.12	1.56E-04	6.52E-07
taxis (GO:0042330)	508	18	4.10	1.62E-04	6.88E-07
ameboidal-type cell migration (GO:0001667)	226	8	4.10	4.71E-02	9.53E-04
ossification (GO:0001503)	255	9	4.09	2.83E-02	4.72E-04
response to oxygen levels (GO:0070482)	227	8	4.08	4.81E-02	9.79E-04
negative regulation of cell adhesion (GO:0007162)	313	11	4.07	9.65E-03	1.16E-04
negative regulation of cell differentiation (GO:0045596)	714	25	4.05	2.63E-06	5.00E-09
regulation of protein serine/threonine kinase activity (GO:0071900)	345	12	4.03	6.14E-03	6.27E-05
cell surface receptor signaling pathway involved in cell-cell signaling (GO:1905114)	324	11	3.93	1.22E-02	1.56E-04
locomotion (GO:0040011)	532	18	3.92	2.81E-04	1.30E-06
negative regulation of locomotion (GO:0040013)	360	12	3.86	8.29E-03	9.26E-05
regulation of inflammatory response (GO:0050727)	363	12	3.83	8.56E-03	9.99E-05
embryonic organ development (GO:0048568)	515	17	3.82	6.63E-04	3.58E-06
negative regulation of multicellular organismal process (GO:0051241)	1154	38	3.81	4.27E-09	1.63E-12
regulation of nervous system development (GO:0051960)	554	18	3.76	4.52E-04	2.26E-06
negative regulation of response to external stimulus (GO:0032102)	401	13	3.75	6.15E-03	6.20E-05
negative regulation of cell migration (GO:0030336)	312	10	3.71	2.85E-02	4.80E-04
negative regulation of developmental process (GO:0051093)	999	32	3.71	2.90E-07	2.39E-10
positive regulation of immune effector process (GO:0002699)	315	10	3.68	3.00E-02	5.16E-04
response to molecule of bacterial origin (GO:0002237)	318	10	3.64	3.15E-02	5.54E-04
muscle structure development (GO:0061061)	518	16	3.58	2.19E-03	1.55E-05
sensory organ development (GO:0007423)	616	19	3.57	4.82E-04	2.45E-06
negative regulation of cell motility (GO:2000146)	325	10	3.56	3.53E-02	6.52E-04
positive regulation of cell-cell adhesion (GO:0022409)	325	10	3.56	3.52E-02	6.52E-04
regulation of cytokine production (GO:0001817)	780	24	3.56	3.53E-05	1.10E-07
regulation of neurogenesis (GO:0050767)	456	14	3.55	5.84E-03	5.70E-05
regulation of cell motility (GO:2000145)	1044	32	3.55	6.43E-07	6.93E-10
regulation of protein-containing complex assembly (GO:0043254)	426	13	3.53	9.31E-03	1.12E-04
regulation of cell migration (GO:0030334)	987	30	3.52	1.79E-06	3.07E-09
angiogenesis (GO:0001525)	330	10	3.51	3.84E-02	7.31E-04
positive regulation of cell differentiation (GO:0045597)	991	30	3.50	1.89E-06	3.36E-09
regionalization (GO:0003002)	365	11	3.49	2.63E-02	4.18E-04
regulation of cell-cell adhesion (GO:0022407)	499	15	3.48	4.52E-03	3.90E-05
positive regulation of cellular component biogenesis (GO:0044089)	535	16	3.46	3.01E-03	2.27E-05
urogenital system development (GO:0001655)	368	11	3.46	2.72E-02	4.46E-04
regulation of DNA-binding transcription factor activity (GO:0051090)	435	13	3.46	1.10E-02	1.36E-04
pattern specification process (GO:0007389)	470	14	3.45	7.40E-03	7.80E-05
positive regulation of cytokine production (GO:0001819)	505	15	3.44	4.91E-03	4.45E-05
positive regulation of cell population proliferation (GO:0008284)	1013	30	3.43	2.70E-06	5.48E-09
heart development (GO:0007507)	577	17	3.41	2.14E-03	1.51E-05
animal organ morphogenesis (GO:0009887)	1057	31	3.40	2.00E-06	3.68E-09
regulation of locomotion (GO:0040012)	1092	32	3.39	1.45E-06	2.02E-09
inflammatory response (GO:0006954)	512	15	3.39	5.48E-03	5.18E-05
regulation of leukocyte differentiation (GO:1902105)	342	10	3.39	4.71E-02	9.51E-04
regulation of response to external stimulus (GO:0032101)	993	29	3.38	5.69E-06	1.37E-08
cell population proliferation (GO:0008283)	858	25	3.37	4.82E-05	1.59E-07
gland development (GO:0048732)	448	13	3.36	1.38E-02	1.81E-04
response to cytokine (GO:0034097)	796	23	3.35	1.48E-04	5.99E-07
cellular response to cytokine stimulus (GO:0071345)	695	20	3.33	6.58E-04	3.63E-06
axonogenesis (GO:0007409)	384	11	3.32	3.43E-02	6.29E-04
positive regulation of response to external stimulus (GO:0032103)	458	13	3.29	1.65E-02	2.23E-04
regulation of anatomical structure morphogenesis (GO:0022603)	989	28	3.28	1.78E-05	4.75E-08
cellular response to growth factor stimulus (GO:0071363)	426	12	3.26	2.65E-02	4.15E-04
regulation of cell differentiation (GO:0045595)	1677	47	3.24	2.47E-09	6.27E-13
regulation of developmental growth (GO:0048638)	395	11	3.22	4.07E-02	7.88E-04
regulation of multicellular organismal development (GO:2000026)	1545	43	3.22	2.16E-08	9.59E-12
positive regulation of cell adhesion (GO:0045785)	512	14	3.17	1.41E-02	1.86E-04
regulation of epithelial cell proliferation (GO:0050678)	439	12	3.16	3.10E-02	5.37E-04
response to growth factor (GO:0070848)	441	12	3.15	3.17E-02	5.59E-04
defense response (GO:0006952)	1554	42	3.13	7.64E-08	4.36E-11
regulation of cell development (GO:0060284)	596	16	3.11	7.43E-03	7.92E-05
embryonic morphogenesis (GO:0048598)	635	17	3.10	5.26E-03	4.87E-05
tissue morphogenesis (GO:0048729)	639	17	3.08	5.52E-03	5.25E-05
cellular response to lipid (GO:0071396)	453	12	3.07	3.73E-02	7.02E-04
morphogenesis of an epithelium (GO:0002009)	529	14	3.06	1.85E-02	2.57E-04
negative regulation of immune system process (GO:0002683)	464	12	2.99	4.35E-02	8.60E-04
regulation of cell adhesion (GO:0030155)	814	21	2.99	1.59E-03	1.05E-05
tube development (GO:0035295)	976	25	2.97	3.22E-04	1.60E-06
tube morphogenesis (GO:0035239)	746	19	2.95	4.03E-03	3.35E-05
circulatory system development (GO:0072359)	945	24	2.94	5.76E-04	3.03E-06
positive regulation of developmental process (GO:0051094)	1505	38	2.92	1.72E-06	2.84E-09
regulation of cell population proliferation (GO:0042127)	1745	44	2.92	1.91E-07	1.21E-10
response to lipid (GO:0033993)	678	17	2.90	8.99E-03	1.06E-04
defense response to other organism (GO:0098542)	1171	29	2.87	1.12E-04	4.18E-07
positive regulation of cellular component organization (GO:0051130)	1180	29	2.85	1.24E-04	4.87E-07
response to endogenous stimulus (GO:0009719)	1156	28	2.80	2.34E-04	1.04E-06
cellular response to organic substance (GO:0071310)	1903	46	2.80	2.12E-07	1.61E-10
response to organic cyclic compound (GO:0014070)	671	16	2.76	2.05E-02	2.94E-04
regulation of developmental process (GO:0050793)	2652	63	2.75	1.78E-10	3.38E-14
regulation of multicellular organismal process (GO:0051239)	2989	71	2.75	5.22E-12	3.31E-16
cellular response to endogenous stimulus (GO:0071495)	931	22	2.74	3.09E-03	2.39E-05
positive regulation of multicellular organismal process (GO:0051240)	1699	40	2.73	3.33E-06	6.96E-09
anatomical structure formation involved in morphogenesis (GO:0048646)	980	23	2.72	2.37E-03	1.71E-05
regulation of protein kinase activity (GO:0045859)	598	14	2.71	4.27E-02	8.38E-04
epithelium development (GO:0060429)	1161	27	2.69	6.54E-04	3.49E-06
positive regulation of cell death (GO:0010942)	689	16	2.69	2.55E-02	3.91E-04
positive regulation of apoptotic process (GO:0043065)	606	14	2.67	4.72E-02	9.49E-04
regulation of defense response (GO:0031347)	655	15	2.65	3.66E-02	6.83E-04
chordate embryonic development (GO:0043009)	834	19	2.64	1.12E-02	1.41E-04
response to bacterium (GO:0009617)	922	21	2.64	6.12E-03	6.21E-05
response to organic substance (GO:0010033)	2641	60	2.63	3.77E-09	1.20E-12
response to other organism (GO:0051707)	1513	34	2.60	9.37E-05	3.39E-07
response to external biotic stimulus (GO:0043207)	1515	34	2.60	9.48E-05	3.49E-07
regulation of growth (GO:0040008)	714	16	2.59	3.22E-02	5.70E-04
cell-cell signaling (GO:0007267)	894	20	2.59	9.80E-03	1.19E-04
embryo development ending in birth or egg hatching (GO:0009792)	850	19	2.59	1.37E-02	1.79E-04
negative regulation of response to stimulus (GO:0048585)	1662	37	2.58	3.68E-05	1.17E-07
anatomical structure morphogenesis (GO:0009653)	2337	52	2.58	1.99E-07	1.39E-10
negative regulation of cell population proliferation (GO:0008285)	765	17	2.57	2.64E-02	4.21E-04
response to biotic stimulus (GO:0009607)	1554	34	2.53	1.50E-04	6.18E-07
regulation of MAPK cascade (GO:0043408)	732	16	2.53	3.85E-02	7.39E-04
neuron differentiation (GO:0030182)	1147	25	2.52	3.11E-03	2.42E-05
response to oxygen-containing compound (GO:1901700)	1385	30	2.51	6.83E-04	3.81E-06
positive regulation of transcription by RNA polymerase II (GO:0045944)	1249	27	2.50	1.89E-03	1.28E-05
neurogenesis (GO:0022008)	1396	30	2.49	7.79E-04	4.45E-06
positive regulation of immune system process (GO:0002684)	1123	24	2.47	5.27E-03	4.85E-05
regulation of cellular component biogenesis (GO:0044087)	983	21	2.47	1.18E-02	1.49E-04
biological process involved in interspecies interaction between organisms (GO:0044419)	1646	35	2.46	2.37E-04	1.08E-06
generation of neurons (GO:0048699)	1226	26	2.46	4.68E-03	4.13E-05
response to chemical (GO:0042221)	3602	76	2.44	9.07E-11	1.15E-14
cellular response to chemical stimulus (GO:0070887)	2500	52	2.41	1.28E-06	1.54E-09
tissue development (GO:0009888)	1785	37	2.40	1.68E-04	7.34E-07
positive regulation of gene expression (GO:0010628)	1220	25	2.37	7.57E-03	8.12E-05
cell surface receptor signaling pathway (GO:0007166)	2050	42	2.37	4.22E-05	1.37E-07
embryo development (GO:0009790)	1231	25	2.35	8.05E-03	8.94E-05
negative regulation of gene expression (GO:0010629)	939	19	2.34	4.21E-02	8.17E-04
regulation of cellular component organization (GO:0051128)	2474	50	2.34	4.76E-06	1.12E-08
nervous system development (GO:0007399)	2038	41	2.33	1.19E-04	4.54E-07
positive regulation of intracellular signal transduction (GO:1902533)	996	20	2.32	3.31E-02	6.00E-04
regulation of immune system process (GO:0002682)	1703	34	2.31	1.23E-03	7.57E-06
positive regulation of signal transduction (GO:0009967)	1577	31	2.28	3.35E-03	2.65E-05
regulation of response to stress (GO:0080134)	1426	28	2.27	5.34E-03	4.98E-05
cellular response to oxygen-containing compound (GO:1901701)	969	19	2.27	5.00E-02	1.03E-03
positive regulation of catalytic activity (GO:0043085)	1083	21	2.24	3.30E-02	5.88E-04
response to external stimulus (GO:0009605)	2488	48	2.23	3.52E-05	1.07E-07
positive regulation of molecular function (GO:0044093)	1506	29	2.23	6.39E-03	6.56E-05
positive regulation of signaling (GO:0023056)	1791	34	2.20	2.10E-03	1.44E-05
negative regulation of signal transduction (GO:0009968)	1268	24	2.19	2.65E-02	4.32E-04
system development (GO:0048731)	3813	72	2.19	3.83E-08	1.95E-11
negative regulation of cell communication (GO:0010648)	1397	26	2.15	1.85E-02	2.55E-04
immune response (GO:0006955)	1668	31	2.15	5.60E-03	5.36E-05
negative regulation of signaling (GO:0023057)	1401	26	2.15	1.88E-02	2.63E-04
positive regulation of cell communication (GO:0010647)	1784	33	2.14	4.84E-03	4.33E-05
cell differentiation (GO:0030154)	3675	66	2.08	1.42E-06	2.07E-09
positive regulation of response to stimulus (GO:0048584)	2409	43	2.07	6.97E-04	3.94E-06
cellular developmental process (GO:0048869)	3702	66	2.06	1.62E-06	2.57E-09
animal organ development (GO:0048513)	3306	58	2.03	2.45E-05	7.00E-08
positive regulation of nucleic acid-templated transcription (GO:1903508)	1612	28	2.01	2.64E-02	4.15E-04
positive regulation of DNA-templated transcription (GO:0045893)	1612	28	2.01	2.63E-02	4.15E-04
regulation of apoptotic process (GO:0042981)	1560	27	2.00	3.23E-02	5.73E-04
positive regulation of RNA biosynthetic process (GO:1902680)	1618	28	2.00	2.65E-02	4.34E-04
multicellular organism development (GO:0007275)	4559	78	1.98	2.79E-07	2.48E-10
positive regulation of biosynthetic process (GO:0009891)	2002	34	1.97	1.46E-02	1.92E-04
regulation of cell death (GO:0010941)	1767	30	1.97	2.64E-02	4.10E-04
regulation of programmed cell death (GO:0043067)	1592	27	1.96	4.99E-02	1.02E-03
positive regulation of cellular biosynthetic process (GO:0031328)	1951	33	1.96	1.92E-02	2.72E-04
positive regulation of nucleobase-containing compound metabolic process (GO:0045935)	1963	33	1.95	1.97E-02	2.82E-04
regulation of biological quality (GO:0065008)	3833	64	1.93	2.65E-05	7.72E-08
positive regulation of RNA metabolic process (GO:0051254)	1754	29	1.91	3.78E-02	7.18E-04
positive regulation of macromolecule biosynthetic process (GO:0010557)	1835	30	1.89	4.29E-02	8.46E-04
response to stress (GO:0006950)	3388	55	1.88	4.88E-04	2.51E-06
cell development (GO:0048468)	1915	31	1.87	3.73E-02	6.97E-04
regulation of signal transduction (GO:0009966)	2924	47	1.86	3.02E-03	2.30E-05
anatomical structure development (GO:0048856)	5341	84	1.82	1.63E-06	2.48E-09
developmental process (GO:0032502)	5724	90	1.82	3.77E-07	3.82E-10
regulation of response to stimulus (GO:0048583)	4140	65	1.82	1.41E-04	5.65E-07
positive regulation of cellular process (GO:0048522)	5869	90	1.78	1.26E-06	1.59E-09
regulation of signaling (GO:0023051)	3356	51	1.76	4.83E-03	4.29E-05
positive regulation of nitrogen compound metabolic process (GO:0051173)	3071	46	1.73	1.52E-02	2.03E-04
positive regulation of macromolecule metabolic process (GO:0010604)	3479	52	1.73	5.78E-03	5.57E-05
regulation of cell communication (GO:0010646)	3348	50	1.73	8.55E-03	9.93E-05
positive regulation of metabolic process (GO:0009893)	3825	57	1.73	2.75E-03	2.02E-05
negative regulation of cellular process (GO:0048523)	4808	71	1.71	3.05E-04	1.47E-06
negative regulation of biological process (GO:0048519)	5444	80	1.70	5.54E-05	1.90E-07
immune system process (GO:0002376)	2589	38	1.70	4.96E-02	1.01E-03
positive regulation of biological process (GO:0048518)	6514	95	1.69	2.78E-06	5.46E-09
regulation of gene expression (GO:0010468)	4744	66	1.61	4.56E-03	3.97E-05
multicellular organismal process (GO:0032501)	7442	97	1.51	3.06E-04	1.44E-06
response to stimulus (GO:0050896)	8804	111	1.46	1.24E-04	4.80E-07
regulation of macromolecule metabolic process (GO:0060255)	6101	75	1.42	3.28E-02	5.94E-04
regulation of metabolic process (GO:0019222)	6619	81	1.42	2.23E-02	3.27E-04
cellular response to stimulus (GO:0051716)	6908	82	1.37	3.77E-02	7.13E-04
regulation of cellular process (GO:0050794)	11607	132	1.32	6.59E-04	3.60E-06
regulation of biological process (GO:0050789)	12315	139	1.31	3.07E-04	1.46E-06
biological regulation (GO:0065007)	12948	146	1.31	7.05E-05	2.46E-07
