# Supplementary material for: Adipose tissue is a source of regenerative cells that augment the repair of skeletal muscle after injury
Source: Nat Commun. 2023 Jan 5;14:80. doi: 10.1038/s41467-022-35524-7 (PMC9816314; doi:10.1038/s41467-022-35524-7)
Supplement: Supplementary file 4 — Supplementary Data 2 [file 41467_2022_35524_MOESM4_ESM.xlsx]

## Sheet: Feuil1
Supplementary data 2
	Gene Symbol	Fw	Rev
	18S	AGTCCCTGCCCTTTGTACACA	CGATCCGAGGGCCTCACTA
	36b4	AGTCGGAGGAATCAGATGAGGAT	GGCTGACTTGGTTGCTTTGG
	aP2	TCACCATCCGGTCAGAGAGTA	GCCATCTAGGGTTATGATGCTC
	aSMA	TGCTGACAGAGGCACCACTGAA	CAGTTGTACGTCCAGAGGCATAG
	Col1a1	CCCAATGGTGAGACGTGGAA	GGACCCATTGGACCTGAACC
	Col3a1	TGACTGTCCCACGTAAGCAC	GAGGGCCATAGCTGAACTGA
	cycloA	GATGAGAACTTCATCCTAAAGCATACA	TCAGTCTTGGCAGTGCAGATAAA
	eMyHC (myHC-emb)	CTGGCTAAGTCGGAGGCAAAGA	TCGCATCGTTCCTCAGCATCCA
	HSL	ATCGAAGAACCGCAGTCGCA	ATGCTGTGTGAGAACGCTGA
	Il1b For	TGCCACCTTTTGACAGTGATG	TTGGAAGCAGCCCTTCATCTT
	IL6	TTCCTCTCTGCAAGAGACTTC	CTGCAAGTGCATCATCGTTGT
	MRF4	CCACAGATCGTCGGAAAGCA	CAGTCTCTGGTTGGGGTTGG
	Myf 5	GGTGGAGAACTATTACAGCCTGC	ACAGTAGATGCTGTCAAAGCTGC
	MyHC	AGAGCCAAGAGGAAACTGGAGG	CTCGTCCTCAATCTTGCTCTGC
	MyoD	GCACTACAGTGGCGACTCAGAT	TAGTAGGCGGTGTCGTAGCCAT
	MyoD	GCACTACAGTGGCGACTCAGAT	TAGTAGGCGGTGTCGTAGCCAT
	Myogenin (myog)	CCCTACAGACGCCCACAATC	TTTCGTCTGGGAAGGCAACA
	Pax7	TGGAAAGAAACCCCCACAGT	ATCCCTACAGATGGTCCCCG
	PPARg2	AGTGTGAATTACAGCAAATCTCTGTTTT	GCACCATGCTCTGGGTCAA
	TGFb1	TGATACGCCTGAGTGGCTGTCT	CACAAGAGCAGTGAGCGCTGAA
	TNFa	GGCGGTGCCTATGTCTCA	CGATCACCCCGAAGTTCAGTA
