# Supplementary material for: Adipose tissue is a source of regenerative cells that augment the repair of skeletal muscle after injury
Source: Nat Commun. 2023 Jan 5;14:80. doi: 10.1038/s41467-022-35524-7 (PMC9816314; doi:10.1038/s41467-022-35524-7)
Supplement: Supplementary file 6 — Source Data [file 41467_2022_35524_MOESM6_ESM.xlsx]

## Sheet: Fig 2A
Total FAPs per quadriceps muscle (% of control)
	Glycerol Gly Injury						Cardiotoxin CTX Injury
	0 dpi	1 dpi	3 dpi	7 dpi	9 dpi		0 dpi	1 dpi	3 dpi	7 dpi	9 dpi
	49.84	877.62	887.45	151.08	257.88		49.84	499.04	733.83	77.41	80.95
	60.23	408.76	1111.33	182.58	108.67		60.23	379.52	1065.44	193.35	67.71
	129.92	436.63	1650.53	490.58	92.02		129.92	275.2	1981.56	204.8	72.52
	117.18	230.58					117.18	558.86	1364.82
	61.64	153.097					61.64	617.03
	99.51	710.319					99.51	329.374
	196.97	494.157					196.97	449.38
	265.99	270.589					265.99
	76.6	271.009					76.6
	40.67	982.822					40.67
	96.43	942.681					96.43
	139.91	664.775					139.91
	39.93	601.641					39.93
	52.84	291.223					52.84
	51.7	270.621					51.7
	120.63	860.372					120.63
	398.418	772.722					398.418
	84.4199	772.722					84.4199
	20.7482	463.758					20.7482
	87.5713	471.382					87.5713
	342.312	262.166					342.312
	92.2966	1182.48					92.2966
	30.8984	305.109					30.8984
	82.5939	471.406					82.5939
	66.1697	413.491					66.1697
	17.6638	689.44					17.6638
	44.5595	503.13					44.5595
	122.188	316.73					122.188
	18.7879						18.7879
	99.1193						99.1193
	70.2559						70.2559
	40.3416						40.3416
	140.192						140.192
	41.4637						41.4637
	55.8177						55.8177
	67.4553						67.4553
	145.498						145.498
	131.229						131.229
	118.856						118.856
	81.1438						81.1438
	117.055						117.055
	125.27						125.27
	61.7696						61.7696
	95.9055						95.9055
	68.9253						68.9253
	131.075						131.075
	90.0764						90.0764
	109.924						109.924
	90.52						90.52
	109.48						109.48
	91.87						91.87
	62.22						62.22
	172.14						172.14
	73.76						73.76
	103.131						103.131
	96.8694						96.8694
	91.54						91.54
	108.46						108.46
	92.4276						92.4276
	107.572						107.572
	106.286						106.286
	93.7136						93.7136

## Sheet: Fig 2B
Total FAPS/quadriceps (% of Ctrl)
Ctrl	Gly	CTX
49.84	43.38	110.38
60.23	118.95	130.6
129.92	79.04	117.95
117.18	34.25	35.35
61.64	56.37	123.606
99.51	48.5821	146.253
196.97	133.211
265.99	167.4
76.6	80.9286
40.67	75.7897
96.43	86.4161
139.91	167.821
39.93	167.821
52.84	125.73
51.7	114.329
120.63	155.461
398.418	62.465
84.4199	103.589
20.7482	46.6004
87.5713
342.312
92.2966
30.8984
82.5939
66.1697
17.6638
44.5595
122.188
18.7879
99.1193
70.2559
40.3416
140.192
41.4637
55.8177
67.4553
145.498
131.229
118.856
81.1438
117.055
125.27
61.7696
95.9055
68.9253
131.075
90.0764
109.924
90.52
109.48
91.87
62.22
172.14
73.76
103.131
96.8694
91.54
108.46
92.4276
107.572
106.286
93.7136

## Sheet: Figure 2C
FAP number per quadriceps muscle
	Total	Proliferative (Edu+)
0 dpi	91598	0
	56070	0
	59195	0
	33008	0
	85831	2214
	87797	843
	60619	830
	46516	488
1 dpi	441976	354
	279818	196
	237313	237
	385857	0
	362225	362
	239258	479
	317733	0
	404714	971
3 dpi	649627	153507
	1062334	488036
	376656	160568
	412483	101100
	625525	152065
	1166710	367747
	739236	341305
	523670	133431

## Sheet: Figure 2D
Number of FAPs per field
Ctrl	Gly	CTX
11	22	30
10	27	42
8	35	40
9	47	37
		32

## Sheet: Figure 2E
Number of colonies (in % of control)
Ctrl	Gly	CTX
70.3125	137.5	143.75
98.3871	185.075	129.03
129.688	178.125	170.149
101.613	247.273	196.875
95.1542	301.818	138.182
105.208
104.846
94.7917
84.7222
99.4764
115.278
100.524

## Sheet: Figure 2F
ORO absorbance (in % of control)
Ctrl	Gly	CTX
86.1717	175.622	420.667
93.3915	204.661	361.812
105.126	180.679	414.876
115.311	161.603	325.438
93.5201	615.421	378.914
122.219	728.069	327.633
84.2608	558.743
100	551.299
	528.428
	562.976
	356.897
	359.163
	328.499
	430.617

## Sheet: Figure 2H
mRNA expression (in % of control)
Glycerol Gly Injury				Cardiotoxin CTX Injury
PPARg2	aP2	HSL		PPARg2	aP2	HSL
110.367	124.584	128.124		101.271	126.053	135.515
188.881	211.006	227.317		149.522	167.559	175.028
1430.43	3458.82	1286.46		1355.14	3432.55	1308.04
907.8	3588.25	1191.19		1663.76	3883.29	1686.93
993.575	578.668	1092.41		1458.72	1674.59	1347.71
1363.86	1367.75	1110.73		6.39488	2079.12	967.22
1433.09	3739.83	2124.19		499.353	1002.76	142.291
141.443	156.067	133.371
185.218		227.591

## Sheet: Figure 3A
Number of ASCS (% of Ctrl)
Ctrl	Gly	CTX
98.5054	34.4352	50.9714
78.4411	63.8376	69.8658
102.25	101.124	66.7924
101.495	122.114	116.233
121.559	103.574	109.084
97.7499	110.093	116.482
99.5591	23.8377	63.8964
105.334	30.3105	48.9737
73.4923	78.7822	68.0587
110.73	66.0381	62.946
137.588	95.7672	64.5374
58.5041	85.8234	110.366
100.441	50.6171	48.7397
94.6665	92.4114	71.1464
102.19	25.1727	45.3233
113.588	45.3476	105.565
62.4122	24.3601	79.6438
141.496	101.218	31.2978
94.317	92.5684	74.8349
105.683	158.356	55.8331
116.779	77.9446
83.2213	50.1096
98.5385	33.6671
101.462	37.1588
105.099	96.4377
94.9015	114.584
92.2023	84.1276
94.2696	75.954
91.3374	68.4898
122.191	85.7588
121.621	59.2686
76.2956	36.81
101.646	79.61
100.438	103.68
113.456	114.11
102.774
83.77
57.8127
142.187
124.75
86.4668
114.733
99.2232
93.0329
108.559
113.437
94.1526
90.2812
79.8028
89.2147
94.4271
105.529
106.389
112.203
92.8616
78.3976
136.537
113.118
52.4559
126.575
87.8525
121.281
114.348
66.3421
109.192
107.433
81.404
132.071
132.502
79.1296
133.403
139.788
114.972
65.1968
99.1141
99.4168
97.2132
107.256
96.2207
100.779
140.343
61.6072
125.936
123.68
68.235
80.1987
102.566
152.89
118.531
72.216
107.401
122.073
87.0535
122.192
53.8786
149.21
122.847
80.4238
95.5515
126.575
124.631
91.3461
53.2767
76.3619
57.3003
45.1107
43.8288

## Sheet: Figure 3B
Variation : total cell number/tissue
muscle		ScAT
GLY	CTX	GLY	CTX
242041	129848	-503997	-166163
30615	55777	-433964	-408114
101119	217598	-153194	-255825
237918	30487	-44091	-144438
40516	305455	-117684	-7363
171604	100802	-71979	-154663
144845	67004	-103036	-219157
84240	246195	-216675	-218918
92693	125381	-22460	16023
199330		-175934	-242376
131714
134178
390542
49189
252613

## Sheet: Figure 3C
Cell number (% Ctrl)
PGAT	BM
69.3405	96.94
55.9804	160.55
68.8004	77.97
76.69	76.72
114.1	88.35
111.7
134.23
104.73
65.378
79.8056
71.288
119.332
143.125
142.966
48.0702
48.8118
60.6488
43.3783
72.4828
84.7203
41.0811
69.341
62.72
89.74
111.49

[truncated: 40 more sheets: Figure 3F, Figure 3G, Figure 3H, Figure 4A, Figure 4B, Figure 4C, Figure 5A, Figure 5C, Figure 5E, Figure 5F, Figure 5G, Figure 6B, Figure 6C, Figure 6E, Figure 6F, Figure 6G, Figure 6H, Figure 7B, Figure 7D, Figure 7E …]
